# Supplementary material for: Impact of vagus nerve cross-sectional area on electrocardiogram parameters in community-dwelling older adults: The YAHABA study
Source: PLoS One. 2026 Jul 10;21(7):e0353473. doi: 10.1371/journal.pone.0353473 (PMC13354007; doi:10.1371/journal.pone.0353473)
Supplement: S3 Table — (XLSX) [file pone.0353473.s003.xlsx]

## Sheet: S3_Table
	S3 Table. Classification and breakdown of affects the cardiac action potential medication.
	Classification	Generic Name	Number
	Class Ic Na+ channel blockers	Flecainide Acetaten	3
		Pilsicainide Hydrochloride Hydrate	2
	Class II β-blockers	Bisoprolol, Bisoprolol fumarate	10
		Atenolol	2
		Carvedilol	1
	Class IV Ca2+ channel blockers	Diltiazem Hydrochloride	2
		Bepridil Hydrochloride Hydrate	1
