# Supplementary material for: Impact of vagus nerve cross-sectional area on electrocardiogram parameters in community-dwelling older adults: The YAHABA study
Source: PLoS One. 2026 Jul 10;21(7):e0353473. doi: 10.1371/journal.pone.0353473 (PMC13354007; doi:10.1371/journal.pone.0353473)
Supplement: S4 Table — Two-way analysis of variance for the right VN-CSA and sex. S4.2 Table. Two-way analysis of variance for the left VN-CSA and sex. (XLSX) [file pone.0353473.s004.xlsx]

## Sheet: S4-1, S4-2_Table
	S4-1 Table. Two-way analysis of variance for the right VN-CSA and sex.
		VN-CSA					Sex				Interaciton
		Right T1	Right T2	Right T3	p-value	Partial η²	Male	Female	p-value	Partial η²	p-value	Partial η²
	Heart rate (bpm), Mean [95%CI]	72.9	67.9	70.1	0.029	0.04	70.2	70.4	0.937	<0.001	0.937	0.001
		[70.2, 75.6]	[65.5, 70.4]	[67.2, 73.0]			[67.2, 73.2]	[67.8, 73.1]	0.163		0	0
	R–R interval (ms), Mean [95%CI]	840.5	898.6	880.1	0.044	0.036	874.9	871.3	0.906	<0.001	0.875	0.002
		[806.5, 874.5]	[867.6, 929.7]	[843.4, 916.8]			[837.0, 912.7]	[838.1, 904.5]	0.14		0	0
	maximum P-wave interval (ms), Mean [95%CI]	124.9	123.7	121.1	0.377	0.011	124.6	121.9	0.407	0.004	0.301	0.014
		[121.2, 128.6]	[120.3, 127.0]	[117.1, 125.1]			[120.5, 128.7]	[118.3, 125.4]	0.795	0	0	0
	minimum P-wave interval (ms), Mean [95%CI]	96.2	98	95.8	0.617	0.006	99	94.3	0.129	0.013	0.252	0.016
		[92.8, 99.7]	[94.9, 101.2]	[92.1, 99.5]			[95.2, 102.9]	[91.0, 97.7]	0.301	0.006	0	0
	maximum P-wave amplitude (mV), Mean [95%CI]	0.11	0.089	0.103	0.01	0.052	0.102	0.099	0.771	<0.001	0.983	<0.001
		[0.100, 0.120]	[0.079, 0.098]	[0.092, 0.114]			[0.091, 0.114]	[0.089, 0.109]	0.348		0
	P–R interval (ms), Mean [95%CI]	167.4	171.4	172.8	0.488	0.008	172.5	168.6	0.497	0.003	0.6	0.006
		[161.0, 173.8]	[165.6, 177.3]	[165.9, 179.8]			[165.4, 179.6]	[162.4, 174.9]	0.014	0.035	0	0
	QRS duration (ms), Mean [95%CI]	104	104.2	101.2	0.599	0.006	103.6	102.6	0.796	<0.001	0.13	0.023
		[99.6, 108.4]	[100.1, 108.2]	[96.4, 105.9]			[98.7, 108.5]	[98.3, 106.9]	0.124		0	0
	Bazett-corrected Q–T interval (ms), Mean [95%CI]	432.6	427	427.7	0.333	0.013	420.7	437.4	0.002	0.056	0.007	0.056
		[426.7, 438.4]	[421.6, 432.3]	[421.4, 434.0]			[414.2, 427.2]	[431.7, 443.1]	0.082	0.017	0	0
	Fridericia-corrected Q–T interval (ms), Mean [95%CI]	419.4	418.7	417.6	0.896	0.001	410.4	426.7	<0.001	0.07	0.003	0.064
		[414.3, 424.5]	[414.1, 423.4]	[412.1, 423.1]			[404.8, 416.1]	[421.8, 431.7]	0.029	0.04	0	ひだり3分位
	Bazett-corrected J–T interval (ms), Mean [95%CI]	328.6	322.8	326.5	0.355	0.012	317.1	334.8	0.001	0.061	0.266	0.015
		[322.7, 334.5]	[317.4, 328.2]	[320.1, 332.9]			[310.5, 323.7]	[329.0, 340.6]	0.377	0.011	0	0
	Fridericia-corrected J–T interval (ms), Mean [95%CI]	315.4	314.6	316.5	0.882	0.001	306.8	324.1	<0.001	0.077	0.252	0.016
		[310.3, 320.5]	[309.9, 319.3]	[310.9, 322.0]			[301.1, 312.5]	[319.1, 329.2]	0.01	0.052	0	0
	VN-CSA, vagus nerve cross-sectional area; ECG, electrocardiogram; CI, confidence interval.
	S4-2 Table. Two-way analysis of variance for the left VN-CSA and sex.
		VN-CSA					Sex				Interaction
		Left T1	Left T2	Left T3	p-value	Partial η²	Male	Female	p-value	Partial η²	p-value	Partial η²
	Heart rate (bpm), Mean [95%CI]	71.3	70	71	0.781	0.003	70.8	70.6	0.939	<0.001	0.11	0.025
		[68.0, 74.6]	[67.5, 72.4]	[68.1, 73.8]			[67.5, 74.2]	[67.9, 73.4]
	R–R interval (ms), Mean [95%CI]	865	870.5	869.5	0.977	<0.001	866.9	869.7	0.932	<0.001	0.136	0.023
		[823.4, 906.5]	[839.8, 901.2]	[833.9, 905.0]			[825.4, 908.5]	[835.6, 903.7]
	maximum P-wave interval (ms), Mean [95%CI]	126.5	122.7	122.4	0.311	0.013	126	121.7	0.218	0.009	0.273	0.015
		[122.0, 131.0]	[119.4, 126.0]	[118.5, 126.2]			[121.5, 130.5]	[118.0, 125.4]
	minimum P-wave interval (ms), Mean [95%CI]	98.1	95.3	97.6	0.475	0.009	99.4	94.6	0.141	0.012	0.414	0.01
		[93.9, 102.3]	[92.2, 98.4]	[94.0, 101.2]			[95.2, 103.6]	[91.2, 98.1]
	maximum P-wave amplitude (mV), Mean [95%CI]	0.117	0.093	0.101	0.01	0.052	0.107	0.1	0.44	0.003	0.025	0.042
		[0.104, 0.129]	[0.084, 0.102]	[0.090, 0.112]			[0.095, 0.120]	[0.090, 0.110]
	P–R interval (ms), Mean [95%CI]	170	170.3	170.7	0.991	<0.001	173.1	167.7	0.374	0.005	0.862	0.002
		[162.2, 177.9]	[164.5, 176.1]	[164.0, 177.4]			[165.2, 180.9]	[161.2, 174.1]
	QRS duration (ms), Mean [95%CI]	108.5	102.4	101.4	0.104	0.026	106.1	102.2	0.345	0.005	0.12	0.024
		[103.2, 113.8]	[98.4, 106.3]	[96.9, 106.0]			[100.7, 111.4]	[97.8, 106.5]
	Bazett-corrected Q–T interval (ms), Mean [95%CI]	434.5	428	426.1	0.202	0.018	423.3	435.7	0.028	0.028	0.289	0.014
		[427.2, 441.7]	[422.7, 433.4]	[419.9, 432.3]			[416.1, 430.5]	[429.8, 441.7]
	Fridericia-corrected Q–T interval (ms), Mean [95%CI]	422.9	417.6	415.2	0.181	0.02	412.3	424.9	0.011	0.037	0.756	0.003
		[416.6, 429.3]	[413.0, 422.3]	[409.8, 420.6]			[406.0, 418.6]	[419.7, 430.1]
	Bazett-corrected J–T interval (ms), Mean [95%CI]	326	325.7	324.7	0.957	0.001	317.3	333.6	0.004	0.047	0.35	0.012
		[318.7, 333.2]	[320.3, 331.0]	[318.4, 330.9]			[310.0, 324.5]	[327.6, 339.5]
	Fridericia-corrected J–T interval (ms), Mean [95%CI]	314.4	315.3	313.8	0.915	0.001	306.2	322.8	0.001	0.064	0.205	0.018
		[308.2, 320.7]	[310.7, 319.9]	[308.4, 319.1]			[300.0, 312.4]	[317.6, 327.9]
	VN-CSA, vagus nerve cross-sectional area; ECG, electrocardiogram; CI, confidence interval.
