# Supplementary material for: Impact of vagus nerve cross-sectional area on electrocardiogram parameters in community-dwelling older adults: The YAHABA study
Source: PLoS One. 2026 Jul 10;21(7):e0353473. doi: 10.1371/journal.pone.0353473 (PMC13354007; doi:10.1371/journal.pone.0353473)
Supplement: S5 Table — (XLSX) [file pone.0353473.s005.xlsx]

## Sheet: S5_Table
	S5 Table. Linear regression analysis results for the VN-CSA and ECG parameters: Both left and right VN-CSA.
			B	[95%CI]	p-value
	Heart rate	Right VN-CSA	-4.367	[-11.3, 2.5]	0.213
		Left VN-CSA	4.822	[-3.0, 12.6]	0.224
	R–R interval	Right VN-CSA	64.36	[-21.8, 150.5]	0.142
		Left VN-CSA	-47.5	[-145.0, 50.0]	0.338
	maximum P-wave interval	Right VN-CSA	-5.161	[-14.4, 4.1]	0.27
		Left VN-CSA	-7.412	[-17.8, 3.0]	0.162
	minimum P-wave interval	Right VN-CSA	0.391	[-8.3, 9.1]	0.93
		Left VN-CSA	-3.439	[-13.3, 6.4]	0.493
	maximum P-wave amplitude	Right VN-CSA	-0.008	[-0.034, 0.019]	0.573
		Left VN-CSA	-0.014	[-0.044, 0.016]	0.365
	P–R interval	Right VN-CSA	12.154	[-3.9, 28.2]	0.137
		Left VN-CSA	-2.759	[-20.9, 15.4]	0.765
	QRS duration	Right VN-CSA	4.64	[-6.5, 15.8]	0.414
		Left VN-CSA	-14.304	[-27.0, -1.7]	0.027
	Bazett-corrected Q–T interval	Right VN-CSA	2.53	[-12.6, 17.6]	0.741
		Left VN-CSA	-7.731	[-24.8, 9.4]	0.374
	Fridericia-corrected Q–T interval	Right VN-CSA	7.142	[-6.0, 20.3]	0.284
		Left VN-CSA	-11.891	[-26.7, 3.0]	0.116
	Bazett-corrected J–T interval	Right VN-CSA	-2.109	[-17.1, 12.9]	0.782
		Left VN-CSA	6.573	[-10.4, 23.6]	0.447
	Fridericia-corrected J–T interval	Right VN-CSA	2.503	[-10.4, 15.4]	0.703
		Left VN-CSA	2.412	[-12.2, 17.1]	0.746
	VN-CSA, vagus nerve cross-sectional area; ECG, electrocardiogram; CI, confidence interval.
